# Supplementary material for: Different Seasonal Collections of Ficus carica L. Leaves Diversely Modulate Lipid Metabolism and Adipogenesis in 3T3-L1 Adipocytes
Source: Nutrients. 2022 Jul 10;14(14):2833. doi: 10.3390/nu14142833 (PMC9323846; doi:10.3390/nu14142833)
Supplement: Supplementary file 1 [file nutrients-14-02833-s001.zip]

Archive with 1 entries (1 files):
- nutrients-1769414-supplementary.pdf
